# Supplementary material for: Community impacts of anthropogenic disturbance: natural enemies exploit multiple routes in pursuit of invading herbivore hosts
Source: BMC Evol Biol. 2010 Oct 23;10:322. doi: 10.1186/1471-2148-10-322 (PMC2974729; doi:10.1186/1471-2148-10-322)
Supplement: Additional file 1 — Collection details and genetic data for each sampled Megastigmus stigmatizans individual. Excel spreadsheet containing sampling location and host gall for each specimen used, along with nuclear genotypes assessed over 13 microsatellite loci (scored as the allele size in base pairs, missing values coded as 0) and cytochrome b haplotype. Site numbers correspond to those in Figure 1. Females are diploid so have two alleles at each microsatellite locus, males are haploid so have one allele. An asterisk next to the cyt b haplotype number indicates that individual was also sequenced for the cytochrome oxidase I fragment. Host gall code corresponds to species listed in Table 1. [file 1471-2148-10-322-S1.XLS]

## Sheet: TableS1
Region	Site number	Location	Latitude	Longitude	Sample code	sex	Mst2		Mst3		Mst4		Mst6		Mst9		Mst11		Mst12		Mst13		Mst14		Mdo1A		Mdo6		Mdo7		Mdo11		cyt b haplotype	host gall species
Iran	1	Shena	33.55	48.08	Msti495	F	165	169	145	145	186	186	155	155	106	106	248	250	100	100	178	178	304	304	210	210	228	230	155	155	257	257	2	14
mtDNA n=31	1	Shena	33.55	48.08	Msti496	F	167	167	145	145	186	186	155	169	106	106	248	250	98	100	178	178	302	304	210	234	228	230	155	163	257	257	2	14
microsatellite n=27	1	Shena	33.55	48.08	Msti511	F	167	167	145	145	186	186	155	155	106	106	250	250	100	100	178	178	302	304	210	210	228	228	155	155	257	257	2	14
	1	Shena	33.55	48.08	Msti441	M	169		145		186		169		106		250		100		178		304		210		228		155		257		2	14
	1	Shena	33.55	48.08	Msti497	M	165		145		186		155		106		254		100		178		304		234		230		155		257		2	14
	1	Shena	33.55	48.08	Msti498	M	167		145		186		155		106		250		100		178		304		210		228		155		257		2	14
	1	Shena	33.55	48.08	Msti499	M	169		147		186		155		106		250		100		178		302		234		230		155		257		2	14
	1	Shena	33.55	48.08	Msti500	M	167		147		186		169		106		254		98		178		302		234		230		163		257		2	14
	2	Ghelaei	33.78	47.93	Msti942	F	165	167	145	145	186	186	169	169	106	106	258	258	98	98	178	178	302	302	210	234	228	230	155	155	257	257	2	1
	2	Ghelaei	33.78	47.93	Msti943	F	167	167	145	145	186	186	155	169	106	106	236	258	98	100	178	178	302	304	232	234	228	230	155	155	257	267	54*	4
	3	Goleshin	33.58	47.78	Msti442	F	165	169	145	145	186	186	155	155	106	106	250	254	98	100	178	178	302	304	210	234	230	230	155	163	257	257	2	14
	3	Goleshin	33.58	47.78	Msti893	F	165	167	145	145	186	186	155	155	106	106	252	254	100	100	178	178	304	304	210	234	228	230	155	155	257	257	2	14
	3	Goleshin	33.58	47.78	Msti894	F	165	167	145	147	186	186	155	155	106	106	250	252	98	98	178	178	302	304	210	234	228	230	163	163	257	257	2	14
	3	Goleshin	33.58	47.78	Msti895	F	165	167	145	145	186	186	155	169	106	106	250	252	100	100	178	178	304	304	210	210	230	230	155	155	257	257	2*	14
	3	Goleshin	33.58	47.78	Msti896	F	167	167	145	145	186	186	155	155	106	106	250	250	100	100	178	178	302	304	210	210	228	228	155	155	257	257	2	14
	3	Goleshin	33.58	47.78	Msti897	F	167	169	145	145	186	186	155	155	106	106	250	250	100	100	178	178	304	304	210	210	228	230	155	155	257	257	2	14
	3	Goleshin	33.58	47.78	Msti898	F	165	167	145	145	186	186	155	155	106	106	250	252	100	100	178	178	304	304	232	234	228	228	155	155	257	257	2	14
	3	Goleshin	33.58	47.78	Msti899	F	167	169	145	147	186	186	155	169	106	106	250	250	98	100	178	178	302	304	210	232	228	230	155	163	257	257	2	14
	3	Goleshin	33.58	47.78	Msti900	F	165	167	145	147	186	186	155	155	106	106	250	252	100	100	178	178	304	304	210	234	228	230	155	155	257	257	2	14
	3	Goleshin	33.58	47.78	Msti901	F	167	169	145	145	186	186	155	155	106	106	250	250	98	100	178	178	302	304	210	234	230	230	155	163	257	257	2	14
	3	Goleshin	33.58	47.78	Msti902	F	165	169	145	145	186	186	155	155	106	106	250	252	98	100	178	178	302	302	210	210	228	230	155	163	257	257	2	14
	3	Goleshin	33.58	47.78	Msti903	M	167		147		186		155		106		250		100		178		304		210		228		155		257		2	14
	3	Goleshin	33.58	47.78	Msti904	M	169		145		186		155		106		250		100		178		304		210		228		155		257		2	14
	4	Kermanshah	34.31	47.07	a041	F	165	167	145	147	186	186	155	169	106	106	236	254	98	98	178	178	302	304	210	210	230	230	155	155	257	267	2	14
	5	Gahvareh	34.35	46.42	Msti935	F	167	169	145	145	186	186	155	155	106	106	250	250	100	100	178	178	302	304	210	210	230	230	155	155	257	257	2	14
	6	Marivan	35.52	46.17	Msti933	M	165		147		186		155		106		252		98		178		304		210		230		155		267		2	14
	7	Bane	35.99	45.9	Msti932	M	165		149		186		173		106		252		98		178		302		212		228		155		257		53*	1
		unknown site			almu1a		0	0	0	0	0	0	0	0	0	0	0	0	0	0	0	0	0	0	0	0	0	0	0	0	0	0	4	2
		unknown site			almu1b		0	0	0	0	0	0	0	0	0	0	0	0	0	0	0	0	0	0	0	0	0	0	0	0	0	0	30	2
		unknown site			almu2a		0	0	0	0	0	0	0	0	0	0	0	0	0	0	0	0	0	0	0	0	0	0	0	0	0	0	4	2
		unknown site			almu2b		0	0	0	0	0	0	0	0	0	0	0	0	0	0	0	0	0	0	0	0	0	0	0	0	0	0	30	2
Lebanon	8	Deir al Zahari	33.43	35.47	Msti310	M	161		137		186		149		106		208		100		178		306		198		230		159		250		27*	2
mtDNA n=20	8	Deir al Zahari	33.43	35.47	Msti313	M	159		137		186		151		112		228		100		180		304		220		228		147		249		48*	6
microsatellite n=19	9	Jezzine	33.54	35.59	Msti280	F	167	183	135	137	174	186	151	161	106	106	212	230	100	100	178	180	302	304	230	240	228	230	143	159	247	263	45*	2
	9	Jezzine	33.54	35.59	Msti309	F	149	149	141	179	186	186	161	188	106	106	230	258	100	100	180	180	304	304	232	240	228	228	143	147	275	277	35	2
	9	Jezzine	33.54	35.59	Msti312	F	161	183	137	141	186	186	177	208	108	108	218	240	100	100	178	180	304	304	228	232	228	232	143	163	251	257	47*	16
	9	Jezzine	33.54	35.59	Msti282	M	167		135		186		161		106		230		100		178		304		240		230		143		241		45	2
	9	Jezzine	33.54	35.59	Msti301	M	165		179		186		188		106		240		100		180		304		212		228		143		277		35	2
	9	Jezzine	33.54	35.59	Msti308	M	147		147		186		173		108		228		100		178		304		224		228		143		277		35	2
	9	Jezzine	33.54	35.59	Msti279	F	0	0	0	0	0	0	0	0	0	0	0	0	0	0	0	0	0	0	0	0	0	0	0	0	0	0	45	2
	10	Ras el Maten	33.85	35.65	Msti317	F	157	185	139	149	186	186	147	165	106	106	218	218	100	100	180	182	304	304	218	220	230	232	147	147	263	263	49	15
	10	Ras el Maten	33.85	35.65	Msti323	F	157	185	139	149	186	186	147	165	106	106	218	218	100	100	178	180	304	304	220	224	230	232	147	159	263	273	49*	15
	10	Ras el Maten	33.85	35.65	Msti324	F	161	165	139	139	177	177	0	0	106	106	218	232	100	100	178	180	302	305	208	220	228	234	153	159	261	277	50	15
	10	Ras el Maten	33.85	35.65	Msti392	F	159	171	145	147	186	186	163	165	106	106	236	240	100	100	180	182	304	304	214	236	230	232	143	147	267	269	35	15
	11	Aandaket St George	34.58	36.3	Msti303	F	175	187	141	141	186	189	165	165	106	106	204	216	98	100	178	180	303	304	226	228	230	232	157	157	249	251	46	11
	11	Aandaket St George	34.58	36.3	Msti304	F	175	187	141	141	186	189	165	189	106	106	204	216	98	98	178	180	303	304	220	226	230	232	155	157	249	251	46	11
	11	Aandaket St George	34.58	36.3	Msti305	F	175	187	141	186	186	189	165	189	106	106	204	216	98	98	178	180	303	304	220	226	230	230	155	157	249	251	46	11
	11	Aandaket St George	34.58	36.3	Msti306	F	175	187	141	141	186	189	165	165	106	112	204	216	98	100	178	180	304	306	226	228	230	232	157	157	249	261	46*	11
	11	Aandaket St George	34.58	36.3	Msti404	F	159	171	139	147	174	174	161	167	106	106	214	246	98	100	178	178	298	303	222	224	228	230	143	155	277	287	31	11
	11	Aandaket St George	34.58	36.3	Msti302	M	175		0		189		189		112		216		98		180		306		228		232		155		251		46	11
		unknown site			Msti524	F	169	183	137	145	174	177	147	159	106	106	206	216	100	100	178	180	304	304	214	220	230	236	143	159	255	261	50*	14
Turkey	12	Yeniyol	41.4	41.63	Msti457	F	159	159	129	137	186	186	162	187	106	106	238	238	98	100	178	178	302	302	214	216	224	230	159	159	243	259	6	5
mtDNA n=21	13	Refahiye	39.9	38.77	aT11	F	171	173	139	139	186	186	157	164	106	106	210	232	100	100	178	178	0	0	216	216	230	230	143	159	0	0	6	9
microsatellite n=20	13	Refahiye	39.9	38.77	Msti413	F	161	161	139	139	186	186	164	164	106	106	232	232	100	100	178	178	302	302	216	216	230	230	143	143	253	253	6	18
	13	Refahiye	39.9	38.77	Msti418	F	161	171	139	139	186	186	157	164	106	106	232	232	100	100	178	178	302	302	182	216	230	230	143	159	253	263	6	18
	14	Tokat	40.31	36.55	a026	F	159	165	139	139	186	186	155	162	106	106	232	232	98	100	178	178	302	302	0	0	230	230	159	161	253	253	21	1
	15	Beybesli	41.03	35.9	a011	F	163	175	137	139	186	186	158	162	106	106	234	234	100	100	178	178	302	302	182	216	230	230	159	159	255	259	2	5
	15	Beybesli	41.03	35.9	a058	F	163	163	145	149	186	186	157	157	106	106	210	232	100	100	178	178	301	302	182	216	230	230	159	161	259	261	6	5
	15	Beybesli	41.03	35.9	Msti328	M	163		139		186		162		106		234		100		178		302		214		230		159		253		6	5
	15	Beybesli	41.03	35.9	Msti330	M	163		139		186		157		106		230		100		178		302		182		230		159		245		21*	5
	15	Beybesli	41.03	35.9	Msti471	M	171		139		186		162		106		232		100		178		302		182		230		159		255		6	5
	15	Beybesli	41.03	35.9	aT10		0	0	0	0	0	0	0	0	0	0	0	0	0	0	0	0	0	0	0	0	0	0	0	0	0	0	1*	9
	16	Suluova	40.84	35.65	a027	F	163	165	137	139	186	186	159	162	106	106	230	234	100	100	178	178	302	302	182	216	230	230	159	159	255	259	22*	1
	16	Suluova	40.84	35.65	a093	F	165	167	139	139	186	186	162	166	106	106	208	236	100	100	178	178	302	302	182	182	230	230	159	159	253	261	2	1
	17	Küllüce	38.2	34.6	a056	F	163	163	135	139	186	186	155	162	106	106	212	232	100	100	178	178	302	302	182	182	230	230	159	159	263	271	4*	14
	17	Küllüce	38.2	34.6	a057	F	163	165	139	149	186	186	157	164	106	108	218	218	100	100	178	180	302	302	182	184	230	230	157	161	259	261	3	14
	17	Küllüce	38.2	34.6	Msti522	F	163	165	135	139	186	186	162	162	106	106	218	236	100	100	178	180	302	302	182	216	230	230	157	161	259	261	3	1
	17	Küllüce	38.2	34.6	Msti325	M	165		141		186		162		106		232		100		178		302		216		230		159		265		6	14
	17	Küllüce	38.2	34.6	Msti326	M	163		139		186		157		108		212		100		178		302		212		230		159		261		3*	14
	17	Küllüce	38.2	34.6	Msti327	M	163		139		186		162		106		212		100		178		302		212		230		159		261		3	14
	18	Egirdir	37.87	30.85	a013	F	165	165	147	153	186	186	164	164	106	106	236	236	100	100	178	178	302	302	182	218	226	226	143	147	257	257	4	1
	18	Egirdir	37.87	30.85	Msti523	M	155		147		186		169		106		214		100		180		302		216		230		159		267		3	1
Greece/Bulgaria	19	Pisoderi	40.77	21.22	Msti056	M	179		151		186		162		106		246		100		178		302		214		224		159		261		6	6
mtDNA n=4	20	Daskalovo	41.78	25.28	Msti946	F	157	161	137	147	186	186	162	162	106	106	234	236	100	100	178	178	302	302	182	182	224	224	159	161	265	265	52	14
microsatellite n=4	21	Golyamo Krushevo	42.2	26.93	Msti944	F	165	181	147	147	186	186	162	162	106	106	240	242	100	100	178	178	302	302	216	222	224	230	159	159	261	263	52	14
	21	Golyamo Krushevo	42.2	26.93	Msti945	M	181		147		186		162		106		240		100		178		302		216		226		159		257		6	14
Hungary/Austria	22	Szokolske	47.92	20.45	Msti292	F	179	179	149	149	186	186	164	164	106	106	238	238	100	100	178	178	302	302	182	218	224	224	157	159	261	261	14	1
mtDNA n=22	23	Eger	47.9	20.38	a018	F	179	179	149	151	186	186	162	164	106	106	234	234	100	100	178	178	302	302	182	182	224	226	159	159	261	261	14*	1
microsatellite n=18	23	Eger	47.9	20.38	Msti494	F	179	179	149	149	186	186	162	162	106	106	236	236	100	100	178	178	302	302	218	218	224	224	159	159	259	261	6	1
	23	Eger	47.9	20.38	a019		0	0	0	0	0	0	0	0	0	0	0	0	0	0	0	0	0	0	0	0	0	0	0	0	0	0	15	1
	24	Matrafured	47.83	19.97	Msti447	F	181	185	147	149	186	186	162	162	106	106	234	238	100	100	178	178	302	302	216	220	224	224	159	159	259	261	6	9
	25	Isaszeg	47.53	19.4	Msti411	F	179	181	145	149	186	186	164	164	106	106	238	238	100	100	178	178	302	304	218	218	224	224	159	159	259	261	6	18
	25	Isaszeg	47.53	19.4	Msti486	F	181	181	147	147	186	186	162	162	106	106	240	240	100	100	178	178	302	302	218	218	224	224	159	159	261	261	6	9
	25	Isaszeg	47.53	19.4	Msti519	F	179	181	145	149	186	186	164	164	106	106	238	238	100	100	178	178	302	302	218	218	224	224	159	159	259	261	6	18
	26	Godollo	47.6	19.33	a064	F	179	181	151	151	186	186	162	164	106	106	234	244	100	100	178	178	302	302	216	220	224	224	159	159	261	263	6	9
	26	Godollo	47.6	19.33	Msti082	F	179	183	147	149	186	186	162	162	106	106	234	240	100	100	178	178	302	302	216	216	224	226	159	159	263	263	25*	13
	26	Godollo	47.6	19.33	Msti408	F	179	181	147	151	186	186	162	162	106	106	236	236	100	100	178	178	302	302	182	218	224	230	159	159	261	261	6	6
	26	Godollo	47.6	19.33	Msti123	M	183		151		186		164		106		238		100		178		302		218		224		159		261		6	18
	26	Godollo	47.6	19.33	a021		0	0	0	0	0	0	0	0	0	0	0	0	0	0	0	0	0	0	0	0	0	0	0	0	0	0	9	1
	26	Godollo	47.6	19.33	a063		0	0	0	0	0	0	0	0	0	0	0	0	0	0	0	0	0	0	0	0	0	0	0	0	0	0	13*	9
	27	Balaton	46.67	17.32	a017	F	179	181	145	147	186	186	162	162	106	106	236	238	100	100	178	178	302	302	220	222	224	224	159	159	261	261	6	1
	27	Balaton	46.67	17.32	Msti456	M	181		151		186		162		106		236		100		178		302		218		224		159		263		6	14
	28	Sopron	47.68	16.6	a092	F	181	181	149	151	186	186	160	162	106	106	236	240	100	100	178	178	302	302	218	228	224	224	159	161	261	265	12*	9
	28	Sopron	47.63	16.6	Msti277	F	157	185	149	149	186	186	160	162	106	106	234	234	100	100	178	178	302	302	220	220	224	224	159	159	261	265	6	13
	28	Sopron	47.63	16.6	Msti287	F	177	181	149	151	186	186	162	164	106	106	234	236	100	100	178	178	302	302	218	222	224	224	159	159	259	261	6	13
	28	Sopron	47.68	16.6	a065		0	0	0	0	0	0	0	0	0	0	0	0	0	0	0	0	0	0	0	0	0	0	0	0	0	0	7	13
	29	Vienna	48.2	16.37	a014	F	177	181	149	149	186	186	162	164	106	106	234	234	100	100	178	178	302	302	216	220	224	224	159	159	257	263	8*	1
	29	Vienna	48.2	16.37	Msti432	M	181		151		186		162		106		238		100		178		302		214		224		159		263		6	1
Italy	30	Castagnola	44.2	9.57	Msti144	F	179	181	145	149	186	186	162	162	106	106	236	236	100	100	178	178	302	302	200	216	224	224	159	159	263	263	34*	1
mtDNA n=27	30	Castagnola	44.2	9.57	Msti461	F	179	181	145	149	186	186	162	162	106	106	236	238	100	100	178	178	302	302	200	216	224	224	159	159	261	305	24*	18
microsatellite n=24	31	Greve	43.58	11.32	a004	F	157	179	143	149	186	186	162	162	106	106	220	222	100	100	178	178	302	302	212	226	224	230	143	155	257	257	31	14
	31	Greve	43.58	11.32	a005	F	155	163	143	149	186	186	161	195	106	106	236	244	100	100	178	178	300	304	214	218	224	232	143	159	257	263	17	14
	31	Greve	43.58	11.32	a047	F	155	179	143	145	186	186	160	186	106	112	238	250	100	100	178	178	301	302	220	220	224	230	143	143	253	281	33*	6
	32	Massa Marittima	43.05	10.88	a008	F	163	179	149	186	177	186	157	197	106	106	234	242	100	100	178	178	302	304	218	218	224	232	159	159	277	279	17	14
	33	Chiusi	43.02	11.95	a079	F	175	185	149	149	186	186	199	208	106	106	238	248	100	100	178	178	302	302	214	216	224	224	143	159	261	261	32*	9
	33	Chiusi	43.02	11.95	a001		0	0	0	0	0	0	0	0	0	0	0	0	0	0	0	0	0	0	0	0	0	0	0	0	0	0	30*	14
	34	Cupoli	42.47	13.84	Msti038	M	185		143		186		159		106		232		100		178		300		216		224		159		259		17	6
	35	Gargano	41.89	16.13	a044	F	179	181	139	149	186	186	162	163	106	106	228	236	100	100	178	178	302	302	212	218	224	224	159	159	259	261	16*	1
	35	Gargano	41.89	16.13	a045	F	181	183	139	149	186	186	162	162	106	106	234	250	100	100	178	178	302	302	214	218	224	224	159	159	257	261	24	1
	35	Gargano	41.89	16.13	Msti182	F	179	179	139	139	186	186	162	162	106	106	230	230	100	100	178	178	302	302	216	216	224	224	175	175	261	261	17*	14
	35	Gargano	41.89	16.13	a042		0	0	0	0	0	0	0	0	0	0	0	0	0	0	0	0	0	0	0	0	0	0	0	0	0	0	31	5
	36	Foresta Umbra	41.7	15.95	Msti160	F	179	181	149	151	177	186	162	162	106	106	232	238	100	100	178	178	300	302	216	220	224	224	159	159	261	263	6	5
	36	Foresta Umbra	41.7	15.95	Msti197	F	179	183	141	149	186	186	160	162	106	106	230	236	100	102	178	178	302	302	216	218	224	224	143	159	261	261	17	5
	36	Foresta Umbra	41.7	15.95	Msti468	F	181	183	149	167	186	186	162	162	106	106	206	232	100	100	178	178	302	302	216	218	224	224	159	159	261	261	17	5
	36	Foresta Umbra	41.7	15.95	Msti469	F	181	183	147	149	186	186	162	212	106	106	230	234	100	100	178	178	302	302	216	218	224	226	159	159	261	263	20*	5
	36	Foresta Umbra	41.7	15.95	Msti470	F	179	187	149	151	186	186	162	162	106	106	222	232	100	100	178	178	302	302	216	220	224	224	159	159	257	261	29*	5
	36	Foresta Umbra	41.7	15.95	Msti131	M	183		147		186		168		106		230		100		178		302		214		224		159		263		19*	5
	36	Foresta Umbra	41.7	15.95	Msti142	M	183		139		186		162		106		242		100		180		302		216		224		159		261		26*	5
	36	Foresta Umbra	41.7	15.95	Msti146	M	187		151		186		163		106		206		100		178		302		224		226		159		259		31	5
	36	Foresta Umbra	41.7	15.95	Msti161	M	187		151		186		163		106		206		100		178		302		226		226		159		259		31	5
	37	Gildone	41.52	14.73	a053	F	181	189	135	149	186	186	164	165	106	106	232	242	100	100	178	178	302	302	212	220	224	224	159	159	263	281	18*	14
	38	Cilento	40.37	15.25	a054		0	0	0	0	0	0	0	0	0	0	0	0	0	0	0	0	0	0	0	0	0	0	0	0	0	0	27	8
	39	Pruno	40.27	15.35	a043	F	177	183	145	145	177	186	162	197	106	106	220	248	100	100	180	180	302	302	214	222	224	224	143	155	253	253	35*	9
	39	Pruno	40.27	15.35	a055	F	163	183	141	149	186	186	162	228	106	106	206	242	100	100	178	178	302	304	218	220	228	234	143	157	257	261	23*	9
	40	Moio	40.25	15.28	Msti100	F	165	185	137	143	186	186	161	218	106	106	212	220	100	100	178	178	302	304	212	220	224	224	143	159	253	253	24	14
Germany	41	Ludwigsburg	48.9	9.18	a046	F	179	179	147	149	186	186	162	162	106	106	234	236	100	100	178	178	302	302	218	218	226	226	159	159	263	269	6	13
mtDNA n=12	41	Ludwigsburg	48.9	9.18	Msti587	F	183	183	147	149	186	186	162	164	106	106	236	236	100	100	178	178	302	302	182	218	226	226	159	159	259	269	6	13
microsatellite n=12	41	Ludwigsburg	48.9	9.18	Msti588	F	179	179	147	147	186	186	162	164	106	106	236	238	100	100	178	178	302	302	182	218	226	226	159	159	269	269	6	13
	41	Ludwigsburg	48.9	9.18	Msti591	F	183	183	149	149	186	186	164	164	106	106	234	236	100	100	178	178	302	302	218	218	224	226	159	159	259	263	52	13
	41	Ludwigsburg	48.9	9.18	Msti592	F	179	179	147	149	186	186	162	164	106	106	236	238	100	100	178	178	302	302	218	218	224	226	159	159	259	263	6	13
	41	Ludwigsburg	48.9	9.18	Msti594	F	179	183	147	147	186	186	162	164	106	106	234	236	100	100	178	178	302	302	218	218	226	226	159	159	263	269	6	13
	41	Ludwigsburg	48.9	9.18	Msti187	M	179		149		186		164		106		236		100		178		302		218		226		159		263		6	13
	41	Ludwigsburg	48.9	9.18	Msti466	M	183		149		186		164		106		236		100		178		302		218		226		159		261		6	13
	41	Ludwigsburg	48.9	9.18	Msti586	M	183		147		186		162		106		238		100		178		302		218		226		159		269		6	13
	41	Ludwigsburg	48.9	9.18	Msti589	M	179		147		186		164		106		234		100		178		302		218		226		159		259		6	13
	41	Ludwigsburg	48.9	9.18	Msti590	M	179		145		186		162		106		234		100		178		302		220		224		159		259		52*	13
	41	Ludwigsburg	48.9	9.18	Msti593	M	183		147		186		162		106		234		100		178		302		218		226		159		269		6	13
central France	42	Nogent-sur-Vernisson	47.85	2.75	Msti597	F	181	183	147	147	186	186	165	165	106	106	246	250	100	100	180	182	300	300	218	218	228	228	147	159	263	263	38	13
mtDNA n=9	42	Nogent-sur-Vernisson	47.85	2.75	Msti602	F	183	183	147	147	186	186	165	165	106	106	210	250	100	100	180	182	300	300	218	218	224	228	147	159	263	265	38	13
microsatellite n=9	42	Nogent-sur-Vernisson	47.85	2.75	Msti595	M	183		147		186		165		106		248		100		180		300		182		230		147		265		38	13
	42	Nogent-sur-Vernisson	47.85	2.75	Msti596	M	179		141		186		165		106		210		100		178		300		182		228		147		263		38	13
	42	Nogent-sur-Vernisson	47.85	2.75	Msti598	M	183		147		186		165		106		250		100		180		300		218		224		147		261		38	13
	42	Nogent-sur-Vernisson	47.85	2.75	Msti599	M	183		147		186		165		106		250		100		178		300		182		228		147		265		6	13
	42	Nogent-sur-Vernisson	47.85	2.75	Msti600	M	183		147		186		165		106		250		100		180		302		182		224		159		261		38	13
	42	Nogent-sur-Vernisson	47.85	2.75	Msti601	M	183		147		186		165		106		210		100		180		300		182		228		147		265		6	13
	42	Nogent-sur-Vernisson	47.85	2.75	Msti603	M	183		147		186		165		106		250		100		182		300		182		228		147		263		38	13
western France	43	St Malo	48.65	-2.02	a081	F	169	183	141	147	186	186	165	165	104	106	210	210	100	100	180	182	300	300	182	218	228	228	147	147	263	263	6	9
mtDNA n=26	43	St Malo	48.65	-2.02	a125	F	183	183	141	141	186	186	165	165	106	106	210	210	100	100	178	182	300	300	182	218	230	230	147	147	265	265	38	9
microsatellite n=26	43	St Malo	48.65	-2.02	a130	F	181	183	141	147	186	186	165	165	106	106	208	210	100	100	178	182	300	300	182	182	230	230	147	147	265	265	38	9
	44	Rennes	48.1	-1.67	a061	F	147	183	141	147	186	186	165	165	104	106	250	250	100	100	180	180	300	300	182	218	224	228	147	147	261	265	38	9
	44	Rennes	48.1	-1.67	a076	F	183	183	147	147	186	186	165	165	104	106	248	250	100	100	180	180	300	300	182	218	224	230	147	147	265	265	38	9
	44	Rennes	48.1	-1.67	a151	F	169	169	147	147	186	186	165	165	106	106	210	250	100	100	178	180	300	300	182	218	224	230	147	159	263	263	38	9
	44	Rennes	48.1	-1.67	a152	F	181	183	141	147	186	186	165	165	104	106	250	250	100	100	180	180	300	300	182	218	224	228	147	147	261	265	38	9
	44	Rennes	48.1	-1.67	a154	F	169	183	147	147	186	186	165	165	106	106	208	250	100	100	180	182	300	300	212	214	224	224	147	159	263	265	39*	9
	44	Rennes	48.1	-1.67	a155	F	181	183	141	147	186	186	165	165	104	106	250	250	100	100	180	180	300	300	182	218	224	230	147	147	261	265	38	9
	44	Rennes	48.1	-1.67	Msti238	F	169	169	147	147	186	186	165	165	103	105	210	250	100	100	180	182	300	306	214	218	224	230	147	159	263	263	38	9
	45	Vannes	47.67	-2.75	a024	F	183	183	141	147	186	186	165	165	106	106	250	250	100	100	180	182	300	306	182	214	230	230	147	159	263	265	38	9
	45	Vannes	47.67	-2.75	a025	F	181	183	147	147	186	186	155	165	106	106	0	0	100	100	180	182	300	302	182	218	224	230	147	147	253	265	6*	9
	46	Nantes	47.23	-1.58	a124	F	171	183	141	147	186	186	165	165	106	106	210	250	100	100	178	180	300	300	182	214	224	228	147	159	263	265	6	9
	46	Nantes	47.23	-1.58	a133	F	169	183	141	141	186	186	163	165	104	106	208	208	100	100	180	182	306	306	218	218	224	230	159	159	263	265	38	9
	46	Nantes	47.23	-1.58	a134	F	181	183	147	147	186	186	165	165	104	106	210	210	100	100	178	182	300	306	182	218	228	230	147	147	263	265	6	9
	46	Nantes	47.23	-1.58	a135	F	181	183	141	147	186	186	165	165	106	106	250	250	100	100	182	182	300	306	218	218	224	230	147	159	265	265	38	9
	47	Perigueux	45.18	0.72	a156	F	183	183	147	147	186	186	165	165	106	106	210	210	100	100	178	180	302	302	182	214	228	230	159	161	263	265	6	9
	47	Perigueux	45.18	0.72	Msti084	M	183		147		186		156		106		250		100		178		300		182		230		159		265		6	14
	48	Pierroton	44.73	-0.68	Msti055	M	183		135		186		165		106		208		100		180		300		182		228		147		265		38	9
	49	Amou	43.6	-0.75	a137	F	169	169	135	147	186	186	165	165	106	106	208	210	100	100	182	182	300	300	182	182	230	230	159	159	265	265	40*	9
	50	Bayonne	43.48	-1.48	a107	F	169	171	135	147	186	186	165	165	106	106	208	210	100	100	180	182	300	300	182	216	228	228	159	159	265	267	38*	9
	51	Pau	43.3	-0.37	a072	F	169	171	137	141	186	186	157	165	106	106	208	208	100	100	180	180	300	300	182	214	230	230	147	147	263	265	38	9
	51	Pau	43.3	-0.37	a073	F	169	171	137	137	186	186	157	157	106	106	208	208	100	100	180	182	300	300	182	182	230	230	147	159	265	265	38	9
	51	Pau	43.3	-0.37	a074	F	169	169	135	141	186	186	165	165	106	106	208	210	100	100	180	182	300	304	214	216	230	230	147	147	265	265	38	9
	52	Ceret	42.48	2.75	a060	F	171	171	145	147	186	186	164	167	106	108	208	210	100	100	182	182	300	304	238	240	228	228	159	159	243	243	42*	9
	52	Ceret	42.48	2.75	a099	F	171	171	147	182	186	186	157	157	106	106	208	208	100	100	182	182	304	304	220	240	230	230	159	159	243	243	38	9
Iberia	53	Sant Celoni	41.69	2.5	a153		0	0	0	0	0	0	0	0	0	0	0	0	0	0	0	0	0	0	0	0	0	0	0	0	0	0	38	9
mtDNA n=20	54	Olot	42.18	2.48	a098	F	171	171	141	141	186	186	157	164	108	108	208	234	100	100	182	182	304	304	238	240	228	230	147	159	243	249	38	9
microsatellite n=16	55	El Escorial	40.58	-4.13	a059	F	161	169	141	141	186	186	157	165	106	106	208	208	100	100	178	178	306	306	182	214	228	230	155	159	249	263	43*	9
	55	El Escorial	40.58	-4.13	a102	F	161	161	141	141	186	186	165	165	106	106	208	234	100	100	178	178	300	300	214	214	228	230	147	159	259	265	38	9
	55	El Escorial	40.58	-4.13	a103	F	171	171	141	141	186	186	167	167	104	108	208	208	100	100	178	182	304	304	234	236	228	230	159	159	243	243	38	9
	55	El Escorial	40.58	-4.13	Msti394	F	161	161	141	141	186	186	165	165	106	106	210	210	100	100	178	178	304	306	210	210	230	230	147	159	249	265	38	14
	56	La Caňada	40.6	-4.48	Msti320	F	161	161	141	141	186	186	157	165	106	106	208	252	100	100	178	178	304	306	210	242	228	230	147	159	249	265	38	14
	57	Horcajo	40.62	-5.4	Msti311	M	171		141		186		165		106		234		100		178		306		244		230		155		265		38	9
	57	Horcajo	40.62	-5.4	Msti395	M	169		141		186		165		106		208		100		178		304		214		230		159		265		38	9
	58	Fresnedoso	40.43	-5.7	Msti393	M	171		141		186		164		106		232		100		178		306		242		228		159		249		38	9
	59	Prado del rey	36.78	-5.57	Msti004	M	161		133		186		167		108		250		100		178		304		222		228		159		249		36	14
	59	Prado del rey	36.78	-5.57	Msti069	M	161		141		186		165		106		208		100		178		304		212		228		147		249		38	14
	59	Prado del rey	36.78	-5.57	a007		0	0	0	0	0	0	0	0	0	0	0	0	0	0	0	0	0	0	0	0	0	0	0	0	0	0	38	14
	60	Peredo da Bemposta	41.27	-6.55	Msti525	F	161	161	141	141	186	186	165	165	106	106	252	252	100	100	178	178	306	306	214	214	230	230	147	147	265	265	37*	14
	60	Peredo da Bemposta	41.27	-6.55	Msti050	M	161		141		186		165		106		252		100		178		306		214		228		147		265		37	14
	61	Touca	41.04	-7.24	Msti526	F	161	167	135	141	186	186	164	165	106	106	208	234	100	100	180	182	306	306	214	216	230	230	159	159	249	249	38	14
	62	Lagarelhos	41.67	-7.48	a106	F	161	171	141	141	186	186	165	165	106	106	210	234	100	100	178	180	300	306	210	220	230	230	147	159	249	265	38	9
	63	Cabeca Gorda	41.81	-7.75	a062		0	0	0	0	0	0	0	0	0	0	0	0	0	0	0	0	0	0	0	0	0	0	0	0	0	0	41*	9
	64	Carneiro	41.22	-7.97	Msti164	F	171	171	141	141	186	186	157	165	106	106	250	252	100	100	180	180	304	304	210	226	228	230	147	159	257	265	44*	14
	65	Monchique	37.32	-8.55	a030		0	0	0	0	0	0	0	0	0	0	0	0	0	0	0	0	0	0	0	0	0	0	0	0	0	0	36	14
Morocco	66	Azrou	33.43	-5.22	a002	F	171	171	135	135	186	186	165	165	106	108	248	250	100	100	178	178	304	304	210	212	228	228	147	147	243	243	36	14
mtDNA n=20	66	Azrou	33.43	-5.22	Msti012	F	171	171	135	135	186	186	159	165	106	108	250	250	100	100	178	178	304	304	210	224	228	228	147	147	243	257	38	14
microsatellite n=20	66	Azrou	33.43	-5.22	Msti073	F	171	171	135	135	186	186	165	167	106	106	252	254	100	100	178	178	300	300	210	210	228	228	147	147	243	267	38	14
	66	Azrou	33.43	-5.22	Msti192	F	171	171	135	135	186	186	165	165	108	108	250	252	100	100	178	178	304	304	210	210	228	228	147	147	243	243	11	6
	66	Azrou	33.43	-5.22	Msti475	F	171	171	133	135	186	186	165	165	108	108	230	230	100	100	178	178	304	304	210	224	228	228	147	147	243	243	36	14
	66	Azrou	33.43	-5.22	Msti476	F	171	171	135	135	186	186	157	165	108	108	250	254	100	100	178	178	304	304	210	226	228	228	147	147	243	265	36	14
	66	Azrou	33.43	-5.22	a032	M	171		135		186		165		108		252		100		178		304		210		228		147		243		36	14
	66	Azrou	33.43	-5.22	Msti035	M	171		135		186		165		108		252		100		178		304		210		228		147		267		38	6
	66	Azrou	33.43	-5.22	Msti036	M	171		135		186		165		108		252		100		178		300		210		228		147		243		11	6
	66	Azrou	33.43	-5.22	Msti089	M	171		135		186		165		108		252		100		178		300		210		228		147		243		38	6
	66	Azrou	33.43	-5.22	Msti193	M	171		135		186		165		108		252		100		178		300		210		228		147		243		11	6
	66	Azrou	33.43	-5.22	Msti201	M	171		135		186		165		108		252		100		178		300		210		228		147		257		36	6
	66	Azrou	33.43	-5.22	Msti512	M	173		135		186		165		108		250		100		178		300		210		228		147		263		36*	6
	66	Azrou	33.43	-5.22	Msti513	M	171		135		186		167		108		252		100		178		300		210		228		147		243		51*	6
	66	Azrou	33.43	-5.22	Msti514	M	171		135		186		165		108		252		100		178		300		210		228		147		243		11	6
	66	Azrou	33.43	-5.22	Msti515	M	171		135		186		165		108		252		100		178		300		210		228		147		243		11	6
	66	Azrou	33.43	-5.22	Msti516	M	171		135		186		165		108		252		100		178		300		210		228		147		243		11	6
	66	Azrou	33.43	-5.22	Msti517	M	171		135		186		165		108		252		100		178		300		210		228		147		243		11*	6
	66	Azrou	33.43	-5.22	Msti520	M	171		135		186		165		108		252		100		178		300		210		228		147		257		38	6
	66	Azrou	33.43	-5.22	Msti521	M	171		135		186		165		108		252		100		178		300		210		228		147		257		38	6
UK	67	Teignmouth	50.55	-3.47	a069	F	167	167	139	143	174	174	162	163	106	106	210	212	98	98	178	178	302	304	208	220	230	240	159	159	251	261	10	13
mtDNA n=35	67	Teignmouth	50.55	-3.47	a070	F	167	181	139	143	174	174	159	163	106	106	212	232	100	100	178	178	303	304	208	220	230	230	159	159	253	269	6	9
microsatellite n=32	67	Teignmouth	50.55	-3.47	a071	F	167	183	139	143	174	174	163	191	106	106	210	240	100	100	178	178	302	304	214	214	230	240	159	159	253	269	10	13
	67	Teignmouth	50.55	-3.47	a109	F	189	189	139	143	174	174	162	163	106	106	210	212	100	100	178	180	302	304	212	220	224	230	159	159	269	269	31	9
	67	Teignmouth	50.55	-3.47	a110	F	167	183	135	139	174	174	162	191	106	108	232	240	100	100	178	178	303	304	212	228	230	240	143	159	251	269	10	9
	67	Teignmouth	50.55	-3.47	a111	F	167	183	135	149	174	186	162	162	106	108	212	240	100	100	178	178	303	303	220	232	224	224	159	159	253	253	10	9
	67	Teignmouth	50.55	-3.47	a112	F	167	167	135	143	174	186	162	162	106	106	212	240	100	100	178	180	302	302	214	214	230	240	143	159	253	269	6	9
	67	Teignmouth	50.55	-3.47	a113	F	167	181	139	143	174	174	159	163	106	106	212	232	100	100	178	178	303	304	208	214	224	230	159	159	253	269	6	9
	67	Teignmouth	50.55	-3.47	a115	F	167	189	139	143	174	174	162	162	106	106	212	232	100	100	178	180	303	304	208	212	230	240	159	159	269	269	28*	13
	67	Teignmouth	50.55	-3.47	a116	F	183	189	143	145	174	186	159	163	106	106	230	240	98	100	178	180	302	303	208	214	230	230	159	159	269	269	10	13
	67	Teignmouth	50.55	-3.47	a140	F	183	189	143	149	174	174	159	159	106	106	212	240	100	100	178	180	302	303	214	220	224	230	159	159	269	269	6	9
	67	Teignmouth	50.55	-3.47	a141	F	181	189	139	139	174	186	159	162	106	106	210	232	98	98	178	178	303	303	214	214	224	230	155	159	269	269	6	9
	67	Teignmouth	50.55	-3.47	a142	F	181	189	139	149	174	186	159	162	106	106	210	232	98	98	178	178	303	304	214	214	230	230	155	159	251	269	6	9
	67	Teignmouth	50.55	-3.47	a143	F	167	183	139	149	174	186	159	159	106	106	210	212	100	100	178	180	302	304	208	218	230	230	159	161	269	269	10	13
	67	Teignmouth	50.55	-3.47	Msti478	F	167	167	135	143	174	174	162	162	106	106	210	212	100	100	178	180	302	302	212	214	230	240	159	159	269	269	6	9
	67	Teignmouth	50.55	-3.47	Msti491	F	183	189	139	143	174	174	159	163	106	106	212	240	100	100	178	180	302	304	214	220	230	230	159	159	269	269	6	9
	67	Teignmouth	50.55	-3.47	Msti493	F	183	189	135	149	174	174	163	191	106	106	212	240	100	100	178	178	302	302	212	214	230	230	159	159	269	273	31*	9
	67	Teignmouth	50.55	-3.47	Msti506	F	167	167	139	139	186	186	159	163	106	106	210	232	98	98	178	178	302	302	214	214	230	230	159	159	269	269	31	9
	67	Teignmouth	50.55	-3.47	Msti509	F	165	167	139	139	174	174	162	191	106	106	248	250	100	100	178	178	304	304	212	228	230	240	155	155	257	257	6	9
	67	Teignmouth	50.55	-3.47	Msti485	M	167		139		174		162		106		212		100		180		302		220		224		159		269		10*	9
	67	Teignmouth	50.55	-3.47	Msti488	M	181		139		174		159		106		210		100		178		303		212		230		159		269		10	9
	67	Teignmouth	50.55	-3.47	Msti503	M	167		149		174		162		106		212		100		178		303		218		230		159		261		5	9
	67	Teignmouth	50.55	-3.47	Msti504	M	189		139		174		191		108		240		100		178		304		220		230		159		253		10	9
	67	Teignmouth	50.55	-3.47	Msti492	F	0	0	0	0	0	0	0	0	0	0	0	0	0	0	0	0	0	0	0	0	0	0	0	0	0	0	6	9
	67	Teignmouth	50.55	-3.47	a066		0	0	0	0	0	0	0	0	0	0	0	0	0	0	0	0	0	0	0	0	0	0	0	0	0	0	10	9
	68	Bovey Tracey	50.59	-3.68	Msti345	F	167	167	143	149	174	174	159	191	106	108	232	232	98	100	178	178	304	304	214	218	224	224	155	159	251	253	10	9
	68	Bovey Tracey	50.59	-3.68	Msti730	F	167	189	135	139	186	186	159	159	106	106	210	212	98	100	178	180	302	303	214	214	224	230	159	159	253	269	31	13
	68	Bovey Tracey	50.59	-3.68	Msti952	F	167	167	135	139	174	186	162	162	106	106	212	232	98	100	178	180	302	302	214	216	230	230	159	159	269	269	10	13
	69	Dawlish Sands	50.6	-3.45	Msti951	F	167	189	139	139	174	186	162	162	106	106	212	240	100	100	178	178	302	302	214	216	230	234	159	159	253	253	10	13
	69	Dawlish Sands	50.6	-3.45	Msti968	F	167	167	135	143	174	186	162	163	106	106	210	210	98	98	178	180	302	302	220	220	224	230	159	159	253	261	10	13
	69	Dawlish Sands	50.6	-3.45	Msti969	F	183	189	139	143	174	186	159	162	106	106	212	232	100	100	178	178	302	304	208	216	230	240	159	159	253	253	10	13
	70	Silwood Park	51.41	-0.64	Msti947	M	159		147		186		165		106		236		100		182		302		218		224		159		263		6	13
	70	Silwood Park	51.41	-0.64	Msti948	M	181		149		186		165		106		236		100		178		302		216		226		159		261		55*	13
	70	Silwood Park	51.41	-0.64	Msti963	M	181		149		186		164		106		236		100		178		302		218		226		147		261		55	13
	70	Silwood Park	51.41	-0.64	Msti970	F	0	0	0	0	0	0	0	0	0	0	0	0	0	0	0	0	0	0	0	0	0	0	0	0	0	0	55	13
