# Supplementary material for: Community impacts of anthropogenic disturbance: natural enemies exploit multiple routes in pursuit of invading herbivore hosts
Source: BMC Evol Biol. 2010 Oct 23;10:322. doi: 10.1186/1471-2148-10-322 (PMC2974729; doi:10.1186/1471-2148-10-322)
Supplement: Additional file 2 — Estimated membership coefficients of the eight clusters derived from the Structure analysis for each Megastigmus stigmatizans individual. Excel spreadsheet containing output of the Structure analysis, with the highest membership scores (summing to >80% membership) highlighted in bold. The final column indicates mitochondrial lineage membership. [file 1471-2148-10-322-S2.XLS]

## Sheet: TableS2
Region	Sample code	Cluster 1	Cluster 2	Cluster 3	Cluster 4	Cluster 5	Cluster 6	Cluster 7	Cluster 8	mtDNA clade
Iran	Msti495	0.003	0.002	0.002	0.002	0.002	0.002	0.986	0.002	eastern
	Msti496	0.002	0.002	0.002	0.002	0.002	0.002	0.987	0.002	eastern
	Msti511	0.003	0.002	0.002	0.002	0.002	0.001	0.986	0.002	eastern
	Msti441	0.006	0.004	0.003	0.003	0.004	0.003	0.973	0.003	eastern
	Msti497	0.004	0.004	0.004	0.005	0.004	0.003	0.973	0.004	eastern
	Msti498	0.005	0.004	0.003	0.003	0.004	0.003	0.974	0.003	eastern
	Msti499	0.003	0.007	0.006	0.006	0.004	0.003	0.967	0.004	eastern
	Msti500	0.003	0.004	0.005	0.005	0.003	0.004	0.97	0.005	eastern
	Msti942	0.002	0.002	0.002	0.003	0.002	0.002	0.986	0.002	eastern
	Msti943	0.002	0.002	0.003	0.003	0.002	0.002	0.984	0.002	eastern
	Msti442	0.002	0.002	0.002	0.002	0.002	0.002	0.987	0.002	eastern
	Msti893	0.003	0.002	0.002	0.002	0.002	0.002	0.986	0.002	eastern
	Msti894	0.002	0.002	0.002	0.002	0.002	0.002	0.987	0.002	eastern
	Msti895	0.002	0.002	0.002	0.002	0.002	0.002	0.986	0.002	eastern
	Msti896	0.003	0.002	0.002	0.002	0.002	0.001	0.987	0.002	eastern
	Msti897	0.002	0.002	0.002	0.002	0.002	0.002	0.987	0.002	eastern
	Msti898	0.003	0.002	0.002	0.002	0.002	0.002	0.986	0.002	eastern
	Msti899	0.002	0.002	0.002	0.002	0.002	0.002	0.986	0.002	eastern
	Msti900	0.003	0.002	0.002	0.002	0.002	0.002	0.986	0.002	eastern
	Msti901	0.002	0.002	0.002	0.002	0.002	0.002	0.987	0.002	eastern
	Msti902	0.002	0.002	0.002	0.003	0.002	0.002	0.986	0.002	eastern
	Msti903	0.006	0.005	0.004	0.003	0.004	0.003	0.97	0.004	eastern
	Msti904	0.006	0.004	0.003	0.003	0.004	0.003	0.973	0.003	eastern
	a041	0.002	0.002	0.003	0.003	0.002	0.002	0.984	0.002	eastern
	Msti935	0.002	0.002	0.002	0.002	0.002	0.002	0.986	0.002	eastern
	Msti933	0.006	0.005	0.004	0.004	0.004	0.005	0.969	0.004	eastern
	Msti932	0.01	0.004	0.025	0.015	0.012	0.008	0.911	0.015	eastern
Lebanon	Msti310	0.012	0.501	0.009	0.401	0.031	0.027	0.009	0.011	Lebanese
	Msti313	0.026	0.013	0.004	0.005	0.896	0.047	0.005	0.004	Lebanese
	Msti280	0.01	0.008	0.008	0.026	0.615	0.004	0.006	0.321	Lebanese
	Msti309	0.007	0.005	0.002	0.003	0.973	0.005	0.004	0.002	Lebanese
	Msti312	0.051	0.007	0.003	0.004	0.875	0.04	0.015	0.004	Lebanese
	Msti282	0.056	0.008	0.006	0.055	0.7	0.014	0.053	0.109	Lebanese
	Msti301	0.007	0.005	0.005	0.011	0.943	0.007	0.014	0.008	Lebanese
	Msti308	0.11	0.009	0.007	0.007	0.839	0.01	0.014	0.004	Lebanese
	Msti317	0.007	0.131	0.01	0.008	0.829	0.009	0.002	0.004	Lebanese
	Msti323	0.009	0.025	0.014	0.024	0.9	0.011	0.003	0.013	Lebanese
	Msti324	0.005	0.004	0.008	0.624	0.311	0.013	0.004	0.03	Lebanese
	Msti392	0.049	0.125	0.011	0.007	0.736	0.014	0.015	0.042	Lebanese
	Msti303	0.004	0.007	0.002	0.003	0.004	0.975	0.003	0.003	Lebanese
	Msti304	0.002	0.003	0.002	0.002	0.003	0.982	0.003	0.003	Lebanese
	Msti305	0.002	0.003	0.002	0.003	0.003	0.98	0.004	0.003	Lebanese
	Msti306	0.003	0.009	0.004	0.003	0.004	0.972	0.003	0.002	Lebanese
	Msti404	0.033	0.005	0.004	0.025	0.575	0.183	0.027	0.148	Lebanese
	Msti302	0.003	0.003	0.002	0.003	0.004	0.978	0.004	0.003	Lebanese
	Msti524	0.003	0.011	0.011	0.027	0.597	0.037	0.014	0.299	Lebanese
Turkey	Msti457	0.008	0.004	0.4	0.507	0.017	0.025	0.008	0.03	European
	aT11	0.005	0.005	0.005	0.971	0.004	0.002	0.003	0.006	European
	Msti413	0.002	0.002	0.004	0.982	0.003	0.002	0.002	0.003	European
	Msti418	0.003	0.004	0.005	0.978	0.003	0.002	0.002	0.003	European
	a026	0.002	0.002	0.004	0.96	0.003	0.004	0.012	0.013	European
	a011	0.002	0.003	0.014	0.971	0.002	0.003	0.002	0.003	eastern
	a058	0.002	0.004	0.011	0.967	0.003	0.002	0.006	0.004	European
	Msti328	0.004	0.007	0.028	0.879	0.005	0.003	0.004	0.069	European
	Msti330	0.004	0.005	0.008	0.963	0.005	0.004	0.004	0.006	European
	Msti471	0.008	0.006	0.01	0.957	0.004	0.003	0.004	0.009	European
	a027	0.002	0.002	0.009	0.974	0.003	0.002	0.002	0.006	European
	a093	0.002	0.005	0.015	0.953	0.002	0.002	0.007	0.013	eastern
	a056	0.003	0.004	0.007	0.969	0.002	0.002	0.005	0.007	eastern
	a057	0.004	0.003	0.007	0.968	0.008	0.005	0.002	0.003	eastern
	Msti522	0.003	0.003	0.014	0.966	0.004	0.004	0.002	0.004	eastern
	Msti325	0.006	0.068	0.043	0.848	0.006	0.009	0.007	0.013	European
	Msti326	0.012	0.004	0.008	0.927	0.006	0.004	0.004	0.035	eastern
	Msti327	0.004	0.004	0.023	0.872	0.005	0.004	0.005	0.084	eastern
	a013	0.009	0.01	0.849	0.028	0.016	0.003	0.083	0.002	eastern
	Msti523	0.008	0.093	0.067	0.585	0.108	0.029	0.078	0.032	eastern
Greece/Bulgaria	Msti056	0.004	0.006	0.958	0.007	0.005	0.004	0.004	0.01	European
	Msti946	0.002	0.18	0.714	0.091	0.005	0.002	0.002	0.003	European
	Msti944	0.002	0.007	0.935	0.031	0.004	0.003	0.01	0.008	European
	Msti945	0.004	0.004	0.963	0.006	0.004	0.003	0.01	0.006	European
Hungary/Austria	Msti292	0.002	0.002	0.982	0.004	0.002	0.004	0.002	0.002	European
	a018	0.002	0.003	0.984	0.005	0.002	0.001	0.002	0.002	European
	Msti494	0.001	0.002	0.988	0.002	0.002	0.001	0.002	0.002	European
	Msti447	0.002	0.002	0.986	0.003	0.002	0.002	0.002	0.002	European
	Msti411	0.005	0.002	0.967	0.003	0.006	0.003	0.01	0.004	European
	Msti486	0.002	0.002	0.986	0.002	0.002	0.001	0.002	0.003	European
	Msti519	0.002	0.002	0.986	0.003	0.002	0.001	0.003	0.002	European
	a064	0.002	0.002	0.985	0.003	0.002	0.002	0.002	0.002	European
	Msti082	0.002	0.003	0.985	0.003	0.002	0.001	0.002	0.003	European
	Msti408	0.002	0.007	0.964	0.013	0.002	0.003	0.004	0.005	European
	Msti123	0.003	0.005	0.974	0.005	0.003	0.003	0.003	0.004	European
	a017	0.002	0.002	0.985	0.003	0.002	0.002	0.003	0.002	European
	Msti456	0.003	0.004	0.975	0.004	0.003	0.003	0.003	0.004	European
	a092	0.002	0.005	0.975	0.005	0.003	0.004	0.002	0.004	European
	Msti277	0.002	0.004	0.98	0.004	0.003	0.002	0.002	0.003	European
	Msti287	0.002	0.002	0.986	0.003	0.002	0.002	0.002	0.002	European
	a014	0.002	0.002	0.984	0.003	0.002	0.002	0.003	0.002	European
	Msti432	0.003	0.006	0.968	0.005	0.004	0.003	0.003	0.008	European
Italy	Msti144	0.002	0.002	0.985	0.003	0.002	0.002	0.003	0.002	Lebanese
	Msti461	0.002	0.002	0.983	0.004	0.002	0.002	0.003	0.002	Lebanese
	a004	0.004	0.003	0.637	0.042	0.035	0.017	0.219	0.044	Lebanese
	a005	0.01	0.017	0.449	0.026	0.46	0.014	0.01	0.015	European
	a047	0.005	0.006	0.281	0.208	0.376	0.033	0.041	0.051	Lebanese
	a008	0.007	0.004	0.647	0.073	0.213	0.047	0.005	0.005	European
	a079	0.003	0.003	0.944	0.016	0.015	0.009	0.004	0.006	Lebanese
	Msti038	0.018	0.036	0.355	0.285	0.017	0.007	0.005	0.276	European
	a044	0.002	0.002	0.966	0.011	0.004	0.002	0.002	0.012	European
	a045	0.003	0.007	0.959	0.007	0.003	0.002	0.012	0.008	Lebanese
	Msti182	0.002	0.002	0.896	0.085	0.004	0.002	0.002	0.007	European
	Msti160	0.004	0.007	0.97	0.007	0.004	0.003	0.002	0.004	European
	Msti197	0.003	0.006	0.965	0.006	0.008	0.007	0.002	0.003	European
	Msti468	0.002	0.002	0.981	0.006	0.002	0.002	0.002	0.004	European
	Msti469	0.002	0.003	0.984	0.003	0.002	0.002	0.002	0.002	European
	Msti470	0.002	0.002	0.979	0.006	0.002	0.003	0.003	0.004	Lebanese
	Msti131	0.005	0.033	0.916	0.012	0.009	0.004	0.005	0.016	European
	Msti142	0.004	0.021	0.768	0.099	0.022	0.012	0.004	0.072	Lebanese
	Msti146	0.008	0.005	0.924	0.02	0.015	0.014	0.005	0.01	Lebanese
	Msti161	0.006	0.004	0.923	0.017	0.007	0.027	0.005	0.01	Lebanese
	a053	0.03	0.014	0.852	0.019	0.007	0.005	0.003	0.071	European
	a043	0.003	0.007	0.173	0.073	0.246	0.022	0.067	0.408	Lebanese
	a055	0.02	0.009	0.556	0.037	0.288	0.059	0.026	0.005	Lebanese
	Msti100	0.004	0.004	0.047	0.175	0.271	0.004	0.009	0.486	Lebanese
Germany	a046	0.002	0.002	0.987	0.002	0.002	0.001	0.002	0.003	European
	Msti587	0.002	0.004	0.984	0.003	0.002	0.001	0.002	0.003	European
	Msti588	0.002	0.003	0.984	0.003	0.002	0.001	0.002	0.004	European
	Msti591	0.002	0.003	0.987	0.002	0.002	0.001	0.002	0.002	European
	Msti592	0.002	0.002	0.988	0.002	0.002	0.001	0.002	0.002	European
	Msti594	0.002	0.003	0.986	0.002	0.002	0.001	0.002	0.003	European
	Msti187	0.003	0.004	0.976	0.005	0.003	0.003	0.003	0.003	European
	Msti466	0.003	0.004	0.975	0.005	0.003	0.003	0.003	0.004	European
	Msti586	0.003	0.006	0.968	0.004	0.004	0.003	0.004	0.009	European
	Msti589	0.003	0.004	0.974	0.005	0.003	0.003	0.004	0.003	European
	Msti590	0.003	0.004	0.966	0.007	0.004	0.003	0.008	0.005	European
	Msti593	0.003	0.006	0.967	0.005	0.004	0.003	0.004	0.009	European
central France	Msti597	0.003	0.982	0.004	0.002	0.003	0.002	0.002	0.002	Iberian
	Msti602	0.002	0.985	0.004	0.002	0.002	0.001	0.002	0.002	Iberian
	Msti595	0.004	0.971	0.004	0.004	0.005	0.004	0.004	0.004	Iberian
	Msti596	0.014	0.933	0.026	0.006	0.006	0.005	0.006	0.004	Iberian
	Msti598	0.004	0.957	0.019	0.004	0.004	0.004	0.004	0.004	Iberian
	Msti599	0.009	0.964	0.005	0.004	0.004	0.003	0.007	0.004	European
	Msti600	0.004	0.765	0.183	0.021	0.005	0.004	0.007	0.011	Iberian
	Msti601	0.005	0.974	0.003	0.003	0.004	0.003	0.003	0.003	European
	Msti603	0.006	0.973	0.004	0.003	0.004	0.003	0.004	0.003	Iberian
western France	a081	0.003	0.987	0.002	0.002	0.002	0.002	0.002	0.001	European
	a125	0.002	0.986	0.002	0.002	0.002	0.002	0.002	0.002	Iberian
	a130	0.002	0.985	0.002	0.002	0.002	0.002	0.002	0.002	Iberian
	a061	0.003	0.983	0.004	0.002	0.003	0.002	0.002	0.002	Iberian
	a076	0.002	0.986	0.002	0.002	0.002	0.002	0.002	0.002	Iberian
	a151	0.002	0.983	0.004	0.002	0.002	0.002	0.002	0.002	Iberian
	a152	0.003	0.984	0.004	0.002	0.002	0.002	0.002	0.002	Iberian
	a154	0.002	0.982	0.004	0.002	0.002	0.002	0.002	0.003	Iberian
	a155	0.002	0.984	0.004	0.002	0.002	0.002	0.002	0.002	Iberian
	Msti238	0.002	0.983	0.003	0.002	0.003	0.003	0.002	0.002	Iberian
	a024	0.002	0.986	0.002	0.002	0.002	0.002	0.002	0.002	Iberian
	a025	0.003	0.92	0.02	0.023	0.004	0.002	0.017	0.012	European
	a124	0.005	0.981	0.003	0.002	0.002	0.002	0.002	0.002	European
	a133	0.002	0.981	0.005	0.002	0.002	0.002	0.002	0.004	Iberian
	a134	0.003	0.985	0.003	0.002	0.002	0.002	0.002	0.002	European
	a135	0.002	0.985	0.004	0.002	0.002	0.002	0.002	0.002	Iberian
	a156	0.002	0.873	0.045	0.054	0.003	0.002	0.006	0.014	European
	Msti084	0.006	0.95	0.009	0.011	0.005	0.004	0.008	0.007	European
	Msti055	0.017	0.961	0.003	0.004	0.005	0.003	0.003	0.004	Iberian
	a137	0.003	0.984	0.002	0.003	0.002	0.002	0.002	0.002	Iberian
	a107	0.024	0.957	0.003	0.005	0.003	0.002	0.003	0.003	Iberian
	a072	0.004	0.983	0.002	0.003	0.003	0.002	0.002	0.002	Iberian
	a073	0.004	0.977	0.002	0.009	0.003	0.002	0.002	0.002	Iberian
	a074	0.007	0.974	0.002	0.003	0.004	0.003	0.003	0.003	Iberian
	a060	0.815	0.139	0.014	0.007	0.008	0.002	0.009	0.006	Iberian
	a099	0.534	0.37	0.006	0.043	0.024	0.005	0.005	0.013	Iberian
Iberia	a098	0.835	0.132	0.005	0.01	0.007	0.006	0.003	0.003	Iberian
	a059	0.004	0.964	0.003	0.005	0.003	0.005	0.013	0.003	Iberian
	a102	0.005	0.965	0.01	0.01	0.003	0.002	0.003	0.003	Iberian
	a103	0.855	0.113	0.003	0.007	0.007	0.006	0.005	0.004	Iberian
	Msti394	0.047	0.9	0.003	0.004	0.004	0.004	0.034	0.004	Iberian
	Msti320	0.131	0.829	0.003	0.006	0.005	0.005	0.018	0.003	Iberian
	Msti311	0.028	0.841	0.009	0.021	0.009	0.044	0.041	0.007	Iberian
	Msti395	0.012	0.925	0.007	0.008	0.011	0.007	0.015	0.015	Iberian
	Msti393	0.254	0.424	0.035	0.195	0.019	0.048	0.008	0.016	Iberian
	Msti004	0.893	0.028	0.009	0.014	0.03	0.011	0.009	0.007	Iberian
	Msti069	0.266	0.659	0.005	0.008	0.025	0.013	0.015	0.009	Iberian
	Msti525	0.012	0.97	0.002	0.004	0.002	0.002	0.004	0.003	Iberian
	Msti050	0.029	0.94	0.004	0.005	0.005	0.004	0.008	0.004	Iberian
	Msti526	0.006	0.915	0.013	0.034	0.004	0.005	0.005	0.017	Iberian
	a106	0.017	0.955	0.005	0.005	0.004	0.005	0.005	0.004	Iberian
	Msti164	0.435	0.505	0.002	0.004	0.009	0.01	0.031	0.003	Iberian
Morocco	a002	0.977	0.005	0.002	0.003	0.003	0.002	0.006	0.003	Iberian
	Msti012	0.97	0.004	0.002	0.002	0.003	0.002	0.013	0.004	Iberian
	Msti073	0.973	0.007	0.003	0.003	0.003	0.002	0.006	0.002	Iberian
	Msti192	0.988	0.002	0.001	0.002	0.002	0.001	0.003	0.001	Iberian
	Msti475	0.985	0.002	0.002	0.002	0.003	0.002	0.002	0.002	Iberian
	Msti476	0.98	0.007	0.002	0.002	0.002	0.002	0.003	0.002	Iberian
	a032	0.977	0.004	0.003	0.003	0.003	0.003	0.004	0.003	Iberian
	Msti035	0.974	0.004	0.003	0.003	0.004	0.003	0.005	0.003	Iberian
	Msti036	0.977	0.005	0.003	0.003	0.003	0.003	0.004	0.003	Iberian
	Msti089	0.977	0.005	0.003	0.003	0.003	0.003	0.004	0.003	Iberian
	Msti193	0.977	0.005	0.003	0.003	0.003	0.003	0.004	0.003	Iberian
	Msti201	0.972	0.005	0.003	0.003	0.003	0.003	0.008	0.003	Iberian
	Msti512	0.932	0.037	0.006	0.005	0.007	0.004	0.006	0.003	Iberian
	Msti513	0.978	0.004	0.003	0.003	0.003	0.003	0.004	0.003	Iberian
	Msti514	0.977	0.005	0.003	0.003	0.003	0.003	0.004	0.003	Iberian
	Msti515	0.977	0.005	0.003	0.003	0.003	0.003	0.004	0.003	Iberian
	Msti516	0.977	0.005	0.003	0.003	0.003	0.003	0.004	0.003	Iberian
	Msti517	0.977	0.005	0.003	0.003	0.003	0.003	0.004	0.003	Iberian
	Msti520	0.972	0.005	0.003	0.003	0.003	0.003	0.008	0.003	Iberian
	Msti521	0.972	0.005	0.003	0.003	0.003	0.003	0.008	0.003	Iberian
UK	a069	0.002	0.002	0.004	0.003	0.002	0.003	0.002	0.982	European
	a070	0.002	0.002	0.002	0.003	0.002	0.002	0.002	0.985	European
	a071	0.002	0.002	0.002	0.003	0.002	0.002	0.002	0.985	European
	a109	0.002	0.002	0.003	0.003	0.002	0.002	0.002	0.985	Lebanese
	a110	0.005	0.002	0.002	0.004	0.006	0.004	0.002	0.975	European
	a111	0.005	0.003	0.016	0.004	0.004	0.002	0.003	0.964	European
	a112	0.002	0.002	0.005	0.006	0.004	0.002	0.002	0.977	European
	a113	0.002	0.002	0.003	0.003	0.002	0.002	0.002	0.985	European
	a115	0.002	0.002	0.002	0.003	0.002	0.002	0.002	0.986	Lebanese
	a116	0.002	0.003	0.005	0.005	0.005	0.003	0.007	0.971	European
	a140	0.001	0.002	0.004	0.002	0.002	0.002	0.002	0.984	European
	a141	0.002	0.002	0.004	0.003	0.002	0.003	0.004	0.98	European
	a142	0.002	0.002	0.004	0.003	0.002	0.005	0.006	0.975	European
	a143	0.002	0.006	0.009	0.008	0.004	0.003	0.003	0.966	European
	Msti478	0.002	0.002	0.003	0.003	0.002	0.002	0.002	0.985	European
	Msti491	0.002	0.002	0.002	0.003	0.002	0.002	0.002	0.985	European
	Msti493	0.002	0.002	0.005	0.004	0.002	0.002	0.002	0.981	Lebanese
	Msti506	0.002	0.003	0.004	0.008	0.002	0.002	0.004	0.975	Lebanese
	Msti509	0.002	0.002	0.002	0.005	0.003	0.003	0.486	0.495	European
	Msti485	0.003	0.004	0.01	0.006	0.004	0.004	0.003	0.966	European
	Msti488	0.003	0.005	0.006	0.006	0.004	0.004	0.004	0.969	European
	Msti503	0.003	0.006	0.1	0.01	0.004	0.004	0.004	0.869	European
	Msti504	0.01	0.003	0.004	0.006	0.008	0.004	0.004	0.961	European
	Msti345	0.003	0.002	0.007	0.002	0.003	0.004	0.005	0.973	European
	Msti730	0.002	0.004	0.004	0.005	0.002	0.002	0.003	0.978	Lebanese
	Msti952	0.002	0.002	0.006	0.013	0.002	0.002	0.003	0.969	European
	Msti951	0.002	0.002	0.011	0.037	0.003	0.002	0.003	0.941	European
	Msti968	0.002	0.003	0.01	0.005	0.002	0.003	0.003	0.973	European
	Msti969	0.002	0.002	0.006	0.012	0.002	0.002	0.002	0.971	European
	Msti947	0.015	0.295	0.639	0.015	0.017	0.008	0.005	0.005	European
	Msti948	0.01	0.019	0.946	0.007	0.004	0.006	0.004	0.004	European
	Msti963	0.015	0.016	0.946	0.005	0.007	0.004	0.004	0.004	European
